# Supplementary material for: Assessing Patient Use of and Attitudes toward eHealth Services for Communication with Primary Care Centers in Saudi Arabia and Factors Affecting Usage
Source: Healthcare (Basel). 2024 Sep 26;12(19):1929. doi: 10.3390/healthcare12191929 (PMC11475504; doi:10.3390/healthcare12191929)
Supplement: Supplementary file 1 [file healthcare-12-01929-s001.zip]

Archive with 1 entries (1 files):
- healthcare-3166315-supplementary.pdf
